# Supplementary material for: The interaction between cytosine methylation and processes of DNA replication and repair shape the mutational landscape of cancer genomes
Source: Nucleic Acids Res. 2017 May 22;45(13):7786–95. doi: 10.1093/nar/gkx463 (PMC5737810; doi:10.1093/nar/gkx463)
Supplement: Supplementary Data [file gkx463_supp.zip]

Archive with 2 entries (2 files):
- Supplementary_data_FINAL.pdf
- Supplementary_Table_S1B.xlsx
