# Supplementary material for: The interaction between cytosine methylation and processes of DNA replication and repair shape the mutational landscape of cancer genomes
Source: Nucleic Acids Res. 2017 May 22;45(13):7786–95. doi: 10.1093/nar/gkx463 (PMC5737810; doi:10.1093/nar/gkx463)
Supplement: Supplementary Data [file gkx463_supp.zip › Supplementary_Table_S1B.xlsx]

## Sheet: Supp Table 1B
Supplementary Table S1B - Sample IDs for cancer samples analysed.
See Supplementary Table S1A for cancer types and data sources.
Cancer type	Sample ID	Classification (for colorectal cancer only)
Colorectal_cancer	TCGA-A6-6781	MSI
Colorectal_cancer	TCGA-AA-3516	MSI
Colorectal_cancer	TCGA-AA-3518	MSI
Colorectal_cancer	TCGA-AA-A00R	MSI
Colorectal_cancer	TCGA-AA-A01R	MSI
Colorectal_cancer	TCGA-AD-6964	MSI
Colorectal_cancer	TCGA-AD-A5EJ	MSI
Colorectal_cancer	TCGA-AZ-6601	MSI
Colorectal_cancer	TCGA-D5-6540	MSI
Colorectal_cancer	TCGA-QG-A5Z2	MSI
Colorectal_cancer	TCGA-A6-2680	MSS
Colorectal_cancer	TCGA-A6-2681	MSS
Colorectal_cancer	TCGA-A6-2683	MSS
Colorectal_cancer	TCGA-A6-3807	MSS
Colorectal_cancer	TCGA-A6-A565	MSS
Colorectal_cancer	TCGA-A6-A566	MSS
Colorectal_cancer	TCGA-A6-A567	MSS
Colorectal_cancer	TCGA-A6-A56B	MSS
Colorectal_cancer	TCGA-AA-3514	MSS
Colorectal_cancer	TCGA-AA-3529	MSS
Colorectal_cancer	TCGA-AA-3534	MSS
Colorectal_cancer	TCGA-AA-3664	MSS
Colorectal_cancer	TCGA-AA-3666	MSS
Colorectal_cancer	TCGA-AA-3685	MSS
Colorectal_cancer	TCGA-AA-3956	MSS
Colorectal_cancer	TCGA-AA-3994	MSS
Colorectal_cancer	TCGA-AA-A01S	MSS
Colorectal_cancer	TCGA-AA-A01T	MSS
Colorectal_cancer	TCGA-AA-A01V	MSS
Colorectal_cancer	TCGA-AA-A01X	MSS
Colorectal_cancer	TCGA-AA-A02O	MSS
Colorectal_cancer	TCGA-AA-A02Y	MSS
Colorectal_cancer	TCGA-AA-A03F	MSS
Colorectal_cancer	TCGA-AD-A5EK	MSS
Colorectal_cancer	TCGA-AF-2689	MSS
Colorectal_cancer	TCGA-AF-2691	MSS
Colorectal_cancer	TCGA-AG-3574	MSS
Colorectal_cancer	TCGA-AG-3582	MSS
Colorectal_cancer	TCGA-AG-3593	MSS
Colorectal_cancer	TCGA-AG-3727	MSS
Colorectal_cancer	TCGA-AG-3885	MSS
Colorectal_cancer	TCGA-AG-3896	MSS
Colorectal_cancer	TCGA-AG-3901	MSS
Colorectal_cancer	TCGA-AG-4007	MSS
Colorectal_cancer	TCGA-AG-4008	MSS
Colorectal_cancer	TCGA-AG-4015	MSS
Colorectal_cancer	TCGA-AG-A032	MSS
Colorectal_cancer	TCGA-AY-A54L	MSS
Colorectal_cancer	TCGA-NH-A50T	MSS
Colorectal_cancer	TCGA-NH-A50V	MSS
Colorectal_cancer	TCGA-QG-A5YV	MSS
Colorectal_cancer	TCGA-QG-A5YW	MSS
Colorectal_cancer	TCGA-QG-A5YX	MSS
Colorectal_cancer	TCGA-QG-A5Z1	MSS
Colorectal_cancer	TCGA-A6-6141	POLE-mutant
Colorectal_cancer	TCGA-AA-3555	POLE-mutant
Colorectal_cancer	TCGA-AA-3977	POLE-mutant
Colorectal_cancer	TCGA-AZ-4315	POLE-mutant
Colorectal_cancer	TCGA-CA-6717	POLE-mutant
Colorectal_cancer	TCGA-CA-6718	POLE-mutant
Colorectal_cancer	TCGA-F5-6814	POLE-mutant
Breast_cancer	PD3851a
Breast_cancer	PD3890a
Breast_cancer	PD3904a
Breast_cancer	PD3905a
Breast_cancer	PD3945a
Breast_cancer	PD3989a
Breast_cancer	PD4005a
Breast_cancer	PD4006a
Breast_cancer	PD4069a
Breast_cancer	PD4072a
Breast_cancer	PD4080a
Breast_cancer	PD4085a
Breast_cancer	PD4086a
Breast_cancer	PD4088a
Breast_cancer	PD4103a
Breast_cancer	PD4107a
Breast_cancer	PD4109a
Breast_cancer	PD4115a
Breast_cancer	PD4116a
Breast_cancer	PD4120a
Breast_cancer	PD4192a
Breast_cancer	PD4194a
Breast_cancer	PD4198a
Breast_cancer	PD4199a
Breast_cancer	PD4224a
Breast_cancer	PD4225a
Breast_cancer	PD4248a
Breast_cancer	PD4255a
Breast_cancer	PD4261a
Breast_cancer	PD4266a
Breast_cancer	PD4267a
Breast_cancer	PD4315a
Breast_cancer	PD4604a
Breast_cancer	PD4605a
Breast_cancer	PD4606a
Breast_cancer	PD4607a
Breast_cancer	PD4608a
Breast_cancer	PD4613a
Breast_cancer	PD4826a
Breast_cancer	PD4833a
Breast_cancer	PD4836a
Breast_cancer	PD4841a
Breast_cancer	PD4847a
Breast_cancer	PD4951a
Breast_cancer	PD4952a
Breast_cancer	PD4953a
Breast_cancer	PD4954a
Breast_cancer	PD4955a
Breast_cancer	PD4957a
Breast_cancer	PD4958a
Breast_cancer	PD4959a
Breast_cancer	PD4962a
Breast_cancer	PD4963a
Breast_cancer	PD4965a
Breast_cancer	PD4966a
Breast_cancer	PD4967a
Breast_cancer	PD4968a
Breast_cancer	PD4970a
Breast_cancer	PD4971a
Breast_cancer	PD4972a
Breast_cancer	PD4975a
Breast_cancer	PD4976a
Breast_cancer	PD4980a
Breast_cancer	PD4981a
Breast_cancer	PD4982a
Breast_cancer	PD4983a
Breast_cancer	PD4985a
Breast_cancer	PD4986a
Breast_cancer	PD5928a
Breast_cancer	PD5934a
Breast_cancer	PD5935a
Breast_cancer	PD5936a
Breast_cancer	PD5942a
Breast_cancer	PD5944a
Breast_cancer	PD5947a
Breast_cancer	PD5951a
Breast_cancer	PD5956a
Breast_cancer	PD6018a
Breast_cancer	PD6041a
Breast_cancer	PD6042a
Breast_cancer	PD6043a
Breast_cancer	PD6044a
Breast_cancer	PD6045a
Breast_cancer	PD6046a
Breast_cancer	PD6049a
Breast_cancer	PD6409a
Breast_cancer	PD6410a
Breast_cancer	PD6411a
Breast_cancer	PD6413a
Breast_cancer	PD6417a
Breast_cancer	PD6418a
Breast_cancer	PD6422a
Breast_cancer	PD6466b
Breast_cancer	PD6719a
Breast_cancer	PD6720a
Breast_cancer	PD6721a
Breast_cancer	PD6722a
Breast_cancer	PD7199a
Breast_cancer	PD7201a
Breast_cancer	PD7207a
Breast_cancer	PD7208a
Breast_cancer	PD7209a
Breast_cancer	PD7210a
Breast_cancer	PD7212a
Breast_cancer	PD7214a
Breast_cancer	PD7215a
Breast_cancer	PD7216a
Breast_cancer	PD7217a
Breast_cancer	PD7218a
Breast_cancer	PD7219a
Breast_cancer	PD7221a
Breast_cancer	PD7321a
Breast_cancer	PD7404a
Breast_cancer	PD7409a
Breast_cancer	PD7431a
Breast_cancer	PD7433a
Breast_cancer	PD8618a
Breast_cancer	PD8622a
Breast_cancer	PD8623a
Chronic_lymphocytic_leukaemia	DO6350
Chronic_lymphocytic_leukaemia	DO6352
Chronic_lymphocytic_leukaemia	DO6353
Chronic_lymphocytic_leukaemia	DO6364
Chronic_lymphocytic_leukaemia	26
Chronic_lymphocytic_leukaemia	125
Chronic_lymphocytic_leukaemia	128
Chronic_lymphocytic_leukaemia	137
Chronic_lymphocytic_leukaemia	141
Chronic_lymphocytic_leukaemia	151
Chronic_lymphocytic_leukaemia	178
Chronic_lymphocytic_leukaemia	192
Chronic_lymphocytic_leukaemia	277
Chronic_lymphocytic_leukaemia	282
Chronic_lymphocytic_leukaemia	294
Chronic_lymphocytic_leukaemia	306
Chronic_lymphocytic_leukaemia	308
Chronic_lymphocytic_leukaemia	318
Chronic_lymphocytic_leukaemia	342
Chronic_lymphocytic_leukaemia	343
Chronic_lymphocytic_leukaemia	367
Chronic_lymphocytic_leukaemia	393
Chronic_lymphocytic_leukaemia	467
Chronic_lymphocytic_leukaemia	473
Chronic_lymphocytic_leukaemia	477
Chronic_lymphocytic_leukaemia	519
Chronic_lymphocytic_leukaemia	523
Chronic_lymphocytic_leukaemia	564
Esophageal_cancer	DO10839
Esophageal_cancer	DO10840
Esophageal_cancer	DO10841
Esophageal_cancer	DO10842
Esophageal_cancer	DO10843
Esophageal_cancer	DO10844
Esophageal_cancer	DO10850
Esophageal_cancer	DO10851
Esophageal_cancer	DO10852
Esophageal_cancer	DO10853
Esophageal_cancer	DO10854
Esophageal_cancer	DO10855
Esophageal_cancer	DO10856
Esophageal_cancer	DO10857
Esophageal_cancer	DO10858
Esophageal_cancer	DO10859
Liver_cancer	DO23508
Liver_cancer	DO23509
Liver_cancer	DO23510
Liver_cancer	DO23511
Liver_cancer	DO23512
Liver_cancer	DO23513
Liver_cancer	DO23514
Liver_cancer	DO23515
Liver_cancer	DO23516
Liver_cancer	DO23517
Liver_cancer	DO23518
Liver_cancer	DO23519
Liver_cancer	DO23520
Liver_cancer	DO23521
Liver_cancer	DO23522
Liver_cancer	DO23523
Liver_cancer	DO23524
Liver_cancer	DO23525
Liver_cancer	DO23526
Liver_cancer	DO23527
Liver_cancer	DO23528
Liver_cancer	DO23529
Liver_cancer	DO23530
Liver_cancer	DO23531
Liver_cancer	DO23532
Liver_cancer	DO23533
Liver_cancer	DO23534
Liver_cancer	DO23535
Liver_cancer	DO23536
Liver_cancer	DO23537
Liver_cancer	DO23538
Liver_cancer	DO23539
Liver_cancer	DO23540
Liver_cancer	DO23541
Liver_cancer	DO23542
Liver_cancer	DO23543
Liver_cancer	DO23544
Liver_cancer	DO23545
Liver_cancer	DO23546
Liver_cancer	DO23547
Liver_cancer	DO23548
Liver_cancer	DO23549
Liver_cancer	DO23550
Liver_cancer	DO23551
Liver_cancer	DO23552
Liver_cancer	DO44740
Liver_cancer	DO44744
Liver_cancer	DO44806
Liver_cancer	DO44808
Liver_cancer	DO44832
Liver_cancer	DO45029
Liver_cancer	DO45031
Liver_cancer	DO45033
Liver_cancer	DO45035
Liver_cancer	DO45037
Liver_cancer	DO45039
Liver_cancer	DO45041
Liver_cancer	DO45043
Liver_cancer	DO45045
Liver_cancer	DO45047
Liver_cancer	DO45049
Liver_cancer	DO45051
Liver_cancer	DO45053
Liver_cancer	DO45055
Liver_cancer	DO45057
Liver_cancer	DO45059
Liver_cancer	DO45061
Liver_cancer	DO45064
Liver_cancer	DO45065
Liver_cancer	DO45067
Liver_cancer	DO45069
Liver_cancer	DO45071
Liver_cancer	DO45073
Liver_cancer	DO45075
Liver_cancer	DO45077
Liver_cancer	DO45079
Liver_cancer	DO45081
Liver_cancer	DO45083
Liver_cancer	DO45085
Liver_cancer	DO45087
Liver_cancer	DO45089
Liver_cancer	DO45091
Liver_cancer	DO45092
Liver_cancer	DO45093
Liver_cancer	DO45094
Liver_cancer	DO45095
Liver_cancer	DO45096
Liver_cancer	DO45097
Liver_cancer	DO45099
Liver_cancer	DO45101
Liver_cancer	DO45103
Liver_cancer	DO45105
Liver_cancer	DO45107
Liver_cancer	DO45109
Liver_cancer	DO45111
Liver_cancer	DO45113
Liver_cancer	DO45115
Liver_cancer	DO45117
Liver_cancer	DO45119
Liver_cancer	DO45121
Liver_cancer	DO45123
Liver_cancer	DO45125
Liver_cancer	DO45127
Liver_cancer	DO45129
Liver_cancer	DO45131
Liver_cancer	DO45133
Liver_cancer	DO45135
Liver_cancer	DO45137
Liver_cancer	DO45139
Liver_cancer	DO45141
Liver_cancer	DO45143
Liver_cancer	DO45145
Liver_cancer	DO45147
Liver_cancer	DO45149
Liver_cancer	DO45151
Liver_cancer	DO45153
Liver_cancer	DO45155
Liver_cancer	DO45157
Liver_cancer	DO45159
Liver_cancer	DO45161
Liver_cancer	DO45163
Liver_cancer	DO45165
Liver_cancer	DO45167
Liver_cancer	DO45169
Liver_cancer	DO45171
Liver_cancer	DO45173
Liver_cancer	DO45175
Liver_cancer	DO45177
Liver_cancer	DO45179
Liver_cancer	DO45181
Liver_cancer	DO45183
Liver_cancer	DO45185
Liver_cancer	DO45187
Liver_cancer	DO45189
Liver_cancer	DO45191
Liver_cancer	DO45193
Liver_cancer	DO45195
Liver_cancer	DO45197
Liver_cancer	DO45199
Liver_cancer	DO45201
Liver_cancer	DO45203
Liver_cancer	DO45205
Liver_cancer	DO45207
Liver_cancer	DO45209
Liver_cancer	DO45211
Liver_cancer	DO45213
Liver_cancer	DO45215
Liver_cancer	DO45217
Liver_cancer	DO45219
Liver_cancer	DO45221
Liver_cancer	DO45223
Liver_cancer	DO45225
Liver_cancer	DO45227
Liver_cancer	DO45229
Liver_cancer	DO45231
Liver_cancer	DO45233
Liver_cancer	DO45235
Liver_cancer	DO45237
Liver_cancer	DO45239
Liver_cancer	DO45241
Liver_cancer	DO45243
Liver_cancer	DO45245
Liver_cancer	DO45247
Liver_cancer	DO45249
Liver_cancer	DO45251
Liver_cancer	DO45253
Liver_cancer	DO45255
Liver_cancer	DO45257
Liver_cancer	DO45259
Liver_cancer	DO45261
Liver_cancer	DO45263
Liver_cancer	DO45265
Liver_cancer	DO45267
Liver_cancer	DO45269
Liver_cancer	DO45271
Liver_cancer	DO45273
Liver_cancer	DO45275
Liver_cancer	DO45277
Liver_cancer	DO45279
Liver_cancer	DO45281
Liver_cancer	DO45283
Liver_cancer	DO45285
Liver_cancer	DO45287
Liver_cancer	DO45289
Liver_cancer	DO45291
Liver_cancer	DO45293
Liver_cancer	DO45295
Liver_cancer	DO45297
Liver_cancer	DO45299
Liver_cancer	DO45301
Liver_cancer	DO45303
Liver_cancer	DO45305
Liver_cancer	DO45307
Liver_cancer	DO45309
Liver_cancer	DO48672
Liver_cancer	DO48674
Liver_cancer	DO48677
Liver_cancer	DO48679
Liver_cancer	DO48681
Liver_cancer	DO48682
Liver_cancer	DO48684
Liver_cancer	DO48686
Liver_cancer	DO48687
Liver_cancer	DO48689
Liver_cancer	DO48691
Liver_cancer	DO48692
Liver_cancer	DO48693
Liver_cancer	DO48694
Liver_cancer	DO48695
Liver_cancer	DO48697
Liver_cancer	DO48700
Liver_cancer	DO48701
Liver_cancer	DO48703
Liver_cancer	DO48704
Liver_cancer	DO48706
Liver_cancer	DO48709
Liver_cancer	DO48712
Liver_cancer	DO48715
Liver_cancer	DO48716
Liver_cancer	DO48717
Liver_cancer	DO48719
Liver_cancer	DO48720
Liver_cancer	DO48721
Liver_cancer	DO48723
Liver_cancer	DO48725
Liver_cancer	DO48727
Liver_cancer	DO48728
Liver_cancer	DO48730
Liver_cancer	DO48732
Liver_cancer	DO48733
Liver_cancer	DO48736
Liver_cancer	DO48737
Liver_cancer	DO48738
Liver_cancer	DO48741
Liver_cancer	DO48742
Liver_cancer	DO48743
Liver_cancer	DO48746
Liver_cancer	DO48747
Liver_cancer	DO48751
Liver_cancer	DO48753
Liver_cancer	DO48757
Liver_cancer	DO48759
Liver_cancer	DO48760
Liver_cancer	DO48761
Lung_cancer	LU-A08-43
Lung_cancer	LUAD-2GUGK
Lung_cancer	LUAD-5V8LT
Lung_cancer	LUAD-AEIUF
Lung_cancer	LUAD-D02326
Lung_cancer	LUAD-E00934
Lung_cancer	LUAD-E01014
Lung_cancer	LUAD-E01278
Lung_cancer	LUAD-E01317
Lung_cancer	LUAD-FH5PJ
Lung_cancer	LUAD-QY22Z
Lung_cancer	LUAD-S00488
Lung_cancer	LUAD-S01302
Lung_cancer	LUAD-S01331
Lung_cancer	LUAD-S01341
Lung_cancer	LUAD-S01345
Lung_cancer	LUAD-S01346
Lung_cancer	LUAD-S01356
Lung_cancer	LUAD-S01381
Lung_cancer	LUAD-S01404
Lung_cancer	LUAD-S01405
Lung_cancer	LUAD-S01467
Lung_cancer	LUAD-S01478
Lung_cancer	LUAD-U6SJ7
Lymphoma	DO27763
Lymphoma	DO27764
Lymphoma	DO27765
Lymphoma	DO27767
Lymphoma	DO27769
Lymphoma	DO27771
Lymphoma	DO27773
Lymphoma	DO27775
Lymphoma	DO27777
Lymphoma	DO27779
Lymphoma	DO27781
Lymphoma	DO27785
Lymphoma	DO27787
Lymphoma	DO27789
Lymphoma	DO27793
Lymphoma	DO27795
Lymphoma	DO27797
Lymphoma	DO27799
Lymphoma	DO27801
Lymphoma	DO27803
Lymphoma	DO27805
Lymphoma	DO27807
Lymphoma	DO27809
Lymphoma	DO27811
Lymphoma	DO27813
Lymphoma	DO27815
Lymphoma	DO27817
Lymphoma	DO27819
Lymphoma	DO27821
Lymphoma	DO27823
Lymphoma	DO27825
Lymphoma	DO27827
Lymphoma	DO27829
Lymphoma	DO27833
Lymphoma	DO27835
Lymphoma	DO27837
Lymphoma	DO27843
Lymphoma	DO27845
Lymphoma	DO27847
Lymphoma	DO27849
Lymphoma	DO27851
Lymphoma	DO27853
Lymphoma	DO27855
Lymphoma	DO27857
Melanoma	TCGA-D3-A1Q1
Melanoma	TCGA-D3-A1Q5
Melanoma	TCGA-D3-A3MO
Melanoma	TCGA-D9-A148
Melanoma	TCGA-DA-A1HW
Melanoma	TCGA-DA-A1I0
Melanoma	TCGA-DA-A1I2
Melanoma	TCGA-DA-A1I8
Melanoma	TCGA-DA-A1IC
Melanoma	TCGA-DA-A3F3
Melanoma	TCGA-DA-A3F5
Melanoma	TCGA-DA-A3F8
Melanoma	TCGA-EB-A24D
Melanoma	TCGA-EE-A185
Melanoma	TCGA-EE-A29B
Melanoma	TCGA-EE-A2A0
Melanoma	TCGA-EE-A2GN
Melanoma	TCGA-EE-A2GT
Melanoma	TCGA-EE-A2M5
Melanoma	TCGA-EE-A2MI
Melanoma	TCGA-EE-A3J5
Melanoma	TCGA-EE-A3JI
Melanoma	TCGA-ER-A19D
Melanoma	TCGA-ER-A19E
Melanoma	TCGA-ER-A19L
Melanoma	TCGA-ER-A19T
Melanoma	TCGA-ER-A2NF
Melanoma	TCGA-ER-A3ES
Melanoma	TCGA-FS-A1ZD
Melanoma	TCGA-FS-A1ZK
Melanoma	TCGA-FS-A1ZP
Melanoma	TCGA-FS-A1ZU
Melanoma	TCGA-GN-A262
Melanoma	TCGA-GN-A264
Melanoma	TCGA-GN-A266
Melanoma	TCGA-GN-A26C
Ovarian_cancer	DO46325
Ovarian_cancer	DO46326
Ovarian_cancer	DO46327
Ovarian_cancer	DO46328
Ovarian_cancer	DO46329
Ovarian_cancer	DO46330
Ovarian_cancer	DO46331
Ovarian_cancer	DO46332
Ovarian_cancer	DO46333
Ovarian_cancer	DO46334
Ovarian_cancer	DO46336
Ovarian_cancer	DO46338
Ovarian_cancer	DO46340
Ovarian_cancer	DO46342
Ovarian_cancer	DO46344
Ovarian_cancer	DO46346
Ovarian_cancer	DO46348
Ovarian_cancer	DO46350
Ovarian_cancer	DO46352
Ovarian_cancer	DO46354
Ovarian_cancer	DO46356
Ovarian_cancer	DO46358
Ovarian_cancer	DO46360
Ovarian_cancer	DO46362
Ovarian_cancer	DO46364
Ovarian_cancer	DO46366
Ovarian_cancer	DO46368
Ovarian_cancer	DO46370
Ovarian_cancer	DO46372
Ovarian_cancer	DO46374
Ovarian_cancer	DO46376
Ovarian_cancer	DO46378
Ovarian_cancer	DO46380
Ovarian_cancer	DO46382
Ovarian_cancer	DO46384
Ovarian_cancer	DO46386
Ovarian_cancer	DO46388
Ovarian_cancer	DO46390
Ovarian_cancer	DO46392
Ovarian_cancer	DO46394
Ovarian_cancer	DO46396
Ovarian_cancer	DO46398
Ovarian_cancer	DO46400
Ovarian_cancer	DO46402
Ovarian_cancer	DO46404
Ovarian_cancer	DO46408
Ovarian_cancer	DO46412
Ovarian_cancer	DO46416
Ovarian_cancer	DO46420
Ovarian_cancer	DO46424
Ovarian_cancer	DO46428
Ovarian_cancer	DO46432
Ovarian_cancer	DO46436
Ovarian_cancer	DO46438
Ovarian_cancer	DO46443
Ovarian_cancer	DO46448
Ovarian_cancer	DO46453
Ovarian_cancer	DO46458
Ovarian_cancer	DO46463
Ovarian_cancer	DO46468
Ovarian_cancer	DO46473
Ovarian_cancer	DO46478
Ovarian_cancer	DO46483
Ovarian_cancer	DO46488
Ovarian_cancer	DO46493
Ovarian_cancer	DO46498
Ovarian_cancer	DO46503
Ovarian_cancer	DO46508
Ovarian_cancer	DO46513
Ovarian_cancer	DO46518
Ovarian_cancer	DO46523
Ovarian_cancer	DO46528
Ovarian_cancer	DO46533
Ovarian_cancer	DO46538
Ovarian_cancer	DO46542
Ovarian_cancer	DO46546
Ovarian_cancer	DO46551
Ovarian_cancer	DO46556
Ovarian_cancer	DO46560
Ovarian_cancer	DO46561
Ovarian_cancer	DO46566
Ovarian_cancer	DO46568
Ovarian_cancer	DO46571
Ovarian_cancer	DO46576
Ovarian_cancer	DO46581
Ovarian_cancer	DO46586
Ovarian_cancer	DO46588
Ovarian_cancer	DO46591
Ovarian_cancer	DO46593
Ovarian_cancer	DO46597
Ovarian_cancer	DO46602
Ovarian_cancer	DO46606
Ovarian_cancer	DO46611
Pancreatic_cancer	APGI_1839
Pancreatic_cancer	APGI_1840
Pancreatic_cancer	APGI_1956
Pancreatic_cancer	APGI_1992
Pancreatic_cancer	APGI_2000
Pancreatic_cancer	APGI_2051
Pancreatic_cancer	APGI_2057
Pancreatic_cancer	APGI_2060
Pancreatic_cancer	APGI_2119
Pancreatic_cancer	APGI_2137
Pancreatic_cancer	APGI_2150
Pancreatic_cancer	APGI_2157
Pancreatic_cancer	APGI_2179
Pancreatic_cancer	APGI_2202
Pancreatic_cancer	APGI_2353
Pancreatic_cancer	DO32817
Pancreatic_cancer	DO32819
Pancreatic_cancer	DO32821
Pancreatic_cancer	DO32825
Pancreatic_cancer	DO32829
Pancreatic_cancer	DO32831
Pancreatic_cancer	DO32833
Pancreatic_cancer	DO32835
Pancreatic_cancer	DO32837
Pancreatic_cancer	DO32851
Pancreatic_cancer	DO32875
Pancreatic_cancer	DO32878
Pancreatic_cancer	DO32893
Pancreatic_cancer	DO32896
Pancreatic_cancer	DO32900
Pancreatic_cancer	DO32904
Pancreatic_cancer	DO32908
Pancreatic_cancer	DO32912
Pancreatic_cancer	DO32916
Pancreatic_cancer	DO32928
Pancreatic_cancer	DO32936
Pancreatic_cancer	DO32960
Pancreatic_cancer	DO32968
Pancreatic_cancer	DO32972
Pancreatic_cancer	DO32976
Pancreatic_cancer	DO32980
Pancreatic_cancer	DO32984
Pancreatic_cancer	DO33000
Pancreatic_cancer	DO33008
Pancreatic_cancer	DO33012
Pancreatic_cancer	DO33016
Pancreatic_cancer	DO33028
Pancreatic_cancer	DO33032
Pancreatic_cancer	DO33037
Pancreatic_cancer	DO33042
Pancreatic_cancer	DO33043
Pancreatic_cancer	DO33049
Pancreatic_cancer	DO33056
Pancreatic_cancer	DO33063
Pancreatic_cancer	DO33070
Pancreatic_cancer	DO33077
Pancreatic_cancer	DO33091
Pancreatic_cancer	DO33152
Pancreatic_cancer	DO33160
Pancreatic_cancer	DO33184
Pancreatic_cancer	DO33200
Pancreatic_cancer	DO33208
Pancreatic_cancer	DO33248
Pancreatic_cancer	DO33256
Pancreatic_cancer	DO33264
Pancreatic_cancer	DO33288
Pancreatic_cancer	DO33312
Pancreatic_cancer	DO33336
Pancreatic_cancer	DO33344
Pancreatic_cancer	DO33368
Pancreatic_cancer	DO33376
Pancreatic_cancer	DO33384
Pancreatic_cancer	DO33392
Pancreatic_cancer	DO33400
Pancreatic_cancer	DO33408
Pancreatic_cancer	DO33424
Pancreatic_cancer	DO33432
Pancreatic_cancer	DO33456
Pancreatic_cancer	DO33472
Pancreatic_cancer	DO33480
Pancreatic_cancer	DO33512
Pancreatic_cancer	DO33528
Pancreatic_cancer	DO33544
Pancreatic_cancer	DO33552
Pancreatic_cancer	DO33560
Pancreatic_cancer	DO33600
Pancreatic_cancer	DO33632
Pancreatic_cancer	DO33656
Pancreatic_cancer	DO33664
Pancreatic_cancer	DO33688
Pancreatic_cancer	DO33792
Pancreatic_cancer	DO33808
Pancreatic_cancer	DO33960
Pancreatic_cancer	DO33984
Pancreatic_cancer	DO34072
Pancreatic_cancer	DO34088
Pancreatic_cancer	DO34120
Pancreatic_cancer	DO34128
Pancreatic_cancer	DO34240
Pancreatic_cancer	DO34264
Pancreatic_cancer	DO34288
Pancreatic_cancer	DO34312
Pancreatic_cancer	DO34352
Pancreatic_cancer	DO34368
Pancreatic_cancer	DO34376
Pancreatic_cancer	DO34432
Pancreatic_cancer	DO34448
Pancreatic_cancer	DO34584
Pancreatic_cancer	DO34600
Pancreatic_cancer	DO34608
Pancreatic_cancer	DO34656
Pancreatic_cancer	DO34696
Pancreatic_cancer	DO34736
Pancreatic_cancer	DO34785
Pancreatic_cancer	DO34793
Pancreatic_cancer	DO34801
Pancreatic_cancer	DO34809
Pancreatic_cancer	DO34817
Pancreatic_cancer	DO34849
Pancreatic_cancer	DO34905
Pancreatic_cancer	DO34921
Pancreatic_cancer	DO34961
Pancreatic_cancer	DO35098
Pancreatic_cancer	DO35118
Pancreatic_cancer	DO35126
Pancreatic_cancer	DO35128
Pancreatic_cancer	DO35132
Pancreatic_cancer	DO35144
Pancreatic_cancer	DO35148
Pancreatic_cancer	DO35152
Pancreatic_cancer	DO35184
Pancreatic_cancer	DO35186
Pancreatic_cancer	DO35198
Pancreatic_cancer	DO35200
Pancreatic_cancer	DO35216
Pancreatic_cancer	DO35228
Pancreatic_cancer	DO35258
Pancreatic_cancer	DO35305
Pancreatic_cancer	DO35350
Pancreatic_cancer	DO35406
Pancreatic_cancer	DO35424
Pancreatic_cancer	DO35442
Pancreatic_cancer	DO49074
Pancreatic_cancer	DO49078
Pancreatic_cancer	DO49079
Pancreatic_cancer	DO49080
Pancreatic_cancer	DO49087
Pancreatic_cancer	DO49090
Pancreatic_cancer	DO49105
Pancreatic_cancer	DO49113
Pancreatic_cancer	DO49127
Pancreatic_cancer	DO49129
Pancreatic_cancer	DO49130
Pancreatic_cancer	DO49133
Pancreatic_cancer	DO49135
Pancreatic_cancer	DO49137
Pancreatic_cancer	DO49138
Pancreatic_cancer	DO49141
Pancreatic_cancer	DO49142
Pancreatic_cancer	DO49145
Pancreatic_cancer	DO49149
Pancreatic_cancer	DO49150
Pancreatic_cancer	DO49151
Pancreatic_cancer	DO49158
Pancreatic_cancer	DO49161
Pancreatic_cancer	DO49172
Pancreatic_cancer	DO49174
Pancreatic_cancer	DO49175
Pancreatic_cancer	DO49178
Pancreatic_cancer	DO49181
Pancreatic_cancer	DO49183
Pancreatic_cancer	DO49184
Pancreatic_cancer	DO49193
Pancreatic_cancer	DO49195
Pancreatic_cancer	DO49201
Pancreatic_cancer	DO49418
Pancreatic_cancer	DO49419
Pancreatic_cancer	DO49420
Pancreatic_cancer	DO49421
Pancreatic_cancer	DO49422
Pancreatic_cancer	DO49424
Pancreatic_cancer	DO49427
Pancreatic_cancer	DO49430
Pancreatic_cancer	DO49433
Pancreatic_cancer	DO49436
Pancreatic_cancer	DO49439
Pancreatic_cancer	DO49442
Pancreatic_cancer	DO49445
Pancreatic_cancer	DO49448
Pancreatic_cancer	DO49451
Pancreatic_cancer	DO49454
Pancreatic_cancer	DO49457
Pancreatic_cancer	DO49460
Pancreatic_cancer	DO49463
Pancreatic_cancer	DO49466
Pancreatic_cancer	DO49469
Pancreatic_cancer	DO49472
Pancreatic_cancer	DO49475
Pancreatic_cancer	DO49478
Pancreatic_cancer	DO49481
Pancreatic_cancer	DO49484
XPC_wildtype_Squamous_cell_carcinoma	SCC_WT1
XPC_wildtype_Squamous_cell_carcinoma	SCC_WT2
XPC_wildtype_Squamous_cell_carcinoma	SCC_WT3
XPC_wildtype_Squamous_cell_carcinoma	SCC_WT4
XPC_wildtype_Squamous_cell_carcinoma	SCC_WT5
XPC_wildtype_Squamous_cell_carcinoma	SCC_WT6
XPC_wildtype_Squamous_cell_carcinoma	SCC_WT7
XPC_wildtype_Squamous_cell_carcinoma	SCC_WT8
Stomach_cancer	TCGA-BR-4255
Stomach_cancer	TCGA-BR-4280
Stomach_cancer	TCGA-BR-6452
Stomach_cancer	TCGA-BR-6456
Stomach_cancer	TCGA-BR-6564
Stomach_cancer	TCGA-BR-7722
Stomach_cancer	TCGA-BR-8373
Stomach_cancer	TCGA-BR-8381
Stomach_cancer	TCGA-BR-8486
Stomach_cancer	TCGA-BR-8682
Stomach_cancer	TCGA-BR-8690
Stomach_cancer	TCGA-BR-A4J4
Stomach_cancer	TCGA-CD-5799
Stomach_cancer	TCGA-CD-5802
Stomach_cancer	TCGA-CD-8529
Stomach_cancer	TCGA-CG-4442
Stomach_cancer	TCGA-CG-4443
Stomach_cancer	TCGA-CG-4474
Stomach_cancer	TCGA-CG-5723
Stomach_cancer	TCGA-CG-5730
Stomach_cancer	TCGA-D7-5579
Stomach_cancer	TCGA-D7-6518
Stomach_cancer	TCGA-D7-6519
Stomach_cancer	TCGA-D7-6527
Stomach_cancer	TCGA-D7-6528
Stomach_cancer	TCGA-D7-6815
Stomach_cancer	TCGA-D7-6822
Stomach_cancer	TCGA-EQ-5647
Stomach_cancer	TCGA-F1-6177
Stomach_cancer	TCGA-F1-6875
Stomach_cancer	TCGA-FP-7998
Stomach_cancer	TCGA-HF-7136
Stomach_cancer	TCGA-HU-8245
Stomach_cancer	TCGA-HU-8608
Stomach_cancer	TCGA-HU-A4G6
Stomach_cancer	TCGA-HU-A4H0
Stomach_cancer	TCGA-IN-7806
XPC_mutant_Squamous_cell_carcinoma	SCC_XPC1
XPC_mutant_Squamous_cell_carcinoma	SCC_XPC2
XPC_mutant_Squamous_cell_carcinoma	SCC_XPC3
XPC_mutant_Squamous_cell_carcinoma	SCC_XPC4
XPC_mutant_Squamous_cell_carcinoma	SCC_XPC5
